# Supplementary material for: IGF1R Contributes to Cell Proliferation in ALK-Mutated Neuroblastoma with Preference for Activating the PI3K-AKT Signaling Pathway
Source: Cancers (Basel). 2023 Aug 25;15(17):4252. doi: 10.3390/cancers15174252 (PMC10563084; doi:10.3390/cancers15174252)
Supplement: Supplementary file 1 [file cancers-15-04252-s001.zip]

Archive with 2 entries (2 files):
- Figures.pdf
- File S1.pdf
